# Supplementary material for: Reducing Chemotherapy Waiting Times in the Ambulatory Setting of a Tertiary Cancer Centre Using a Design Thinking Approach
Source: Cancers (Basel). 2023 Sep 19;15(18):4625. doi: 10.3390/cancers15184625 (PMC10526492; doi:10.3390/cancers15184625)
Supplement: Supplementary file 1 [file cancers-15-04625-s001.zip]

Archive with 1 entries (1 files):
- cancers-2592775-supplementary.pdf
